# Supplementary material for: Allometric Optimization of Enrofloxacin Dosage in Growing Male Turkeys: Empirical Evidence for Improved Internal Exposure
Source: Antibiotics (Basel). 2020 Dec 18;9(12):925. doi: 10.3390/antibiotics9120925 (PMC7766516; doi:10.3390/antibiotics9120925)
Supplement: Supplementary file 1 [file antibiotics-09-00925-s001.zip]

Archive with 2 entries (2 files):
- Spreadsheet S1. Individual concentrations of enrofloxacin and ciprofloxacin.xlsx
- Spreadsheet S2. Individual pharmacokinetic parameters for enrofloxacin and ciprofloxacin.xlsx
