# Supplementary material for: Allometric Optimization of Enrofloxacin Dosage in Growing Male Turkeys: Empirical Evidence for Improved Internal Exposure
Source: Antibiotics (Basel). 2020 Dec 18;9(12):925. doi: 10.3390/antibiotics9120925 (PMC7766516; doi:10.3390/antibiotics9120925)
Supplement: Supplementary file 1 [file antibiotics-09-00925-s001.zip › Spreadsheet S1. Individual concentrations of enrofloxacin and ciprofloxacin.xlsx]

## Sheet: Enrofloxacin IV
			Enrofloxacin
			Concentration (μg/ml)
		Time (h)	A	B	C	D	E	N	O	P	R	S	Mean	SD
	5 wk	0.0333333	18.7758	18.974	19.8241	19.5045	17.9367	17.2667	18.9485	20.0622	15.5102	18.8422	18.5645	1.28674
		0.25	8.29114	8.69071	8.82647	8.22803	9.90789	7.4413	8.25549	9.82867	8.26699	8.80476	8.65415	0.714022
		0.5	7.07394	7.04454	7.34614	7.00772	8.27397	6.89708	7.05166	7.13393	6.27745	7.20208	7.13085	0.466176
		1	6.78431	6.31161	6.5927	6.60281	6.91242	6.78959	6.13429	6.12103	6.77938	6.41624	6.54444	0.270578
		2	5.78634	5.6757	5.94848	5.85609	5.8441	5.35455	5.04751	5.24566	5.93612	5.47634	5.61709	0.300575
		4	4.37483	4.09473	4.25307	4.12332	4.18138	3.88128	3.32577	3.48341	3.57197	3.31384	3.86036	0.381601
		6	3.04562	2.83376	2.82831	2.48562	2.84716	2.56952	2.35084	2.35678	2.28289	2.32731	2.59278	0.260016
		8	1.84948	1.73907	1.79501	1.42927	1.90174	1.51293	1.63172	1.39414	1.53996	1.80802	1.66013	0.173634
		12	0.63857	0.629199	0.57456	0.486446	0.606651	0.550761	0.756805	0.663415	0.602633	0.504071	0.601311	0.0749347
		16	0.245445	0.246254	0.28785	0.235441	0.323711	0.180231	0.256435	0.224959	0.198497	0.219228	0.241805	0.0394674
		24	0.0637731	0.0592551	0.0621983	0.0431795	0.0712601	0.0429041	0.085421	0.0731835	0.0525598	0.064965	0.0618699	0.0125964
		Time (h)	A	B	C	D	E	N	O	P	R	S	Mean	SD
	9 wk	0.0333333	12.5411	11.0663	11.2953	14.6459	16.0303	12.9124	16.7373	12.2193	17.3234	14.1888	13.896	2.13094
		0.25	5.91892	5.49785	5.03256	6.69118	5.27855	6.0123	6.99133	5.98432	6.76667	6.42992	6.06036	0.625474
		0.5	5.22653	4.88959	5.01282	4.90572	4.63894	5.13401	5.65317	5.44633	5.58958	5.28068	5.17774	0.309388
		1	4.49088	4.33053	4.61728	4.29902	4.30598	4.82377	5.65317	5.15118	4.6687	4.59485	4.69354	0.405237
		2	3.68407	4.17813	4.39079	3.39309	4.09802	4.46142	4.20425	4.59401	3.72739	4.0183	4.07495	0.358909
		4	2.70263	2.97653	2.87947	2.64569	2.89608	3.14117	2.95962	3.1826	2.4433	2.90585	2.87329	0.212834
		6	2.00937	2.50213	2.39954	1.85966	2.2382	2.49926	2.04024	2.32681	2.00315	2.03964	2.1918	0.219018
		8	1.33508	1.60302	1.46392	1.2782	1.59106	2.12831	1.95427	1.44689	1.35772	1.27077	1.54292	0.274758
		12	0.699426	0.847015	0.756314	0.550976	0.608639	0.818539	0.703608	0.735286	0.538894	0.563562	0.682226	0.105859
		16	0.314137	0.528477	0.309412	0.261857	0.405672	0.354123	0.295432	0.276861	0.219477	0.268797	0.323424	0.0840045
		24	0.107297	0.138192	0.128652	0.0735665	0.156754	0.122568	0.151513	0.0645003	0.0932608	0.0892849	0.112559	0.0304281
		32	0.0451459	0.0388465	0.0616088	0.0323835	0.0748358	0.0452879	0.0647757	0.0338766	0.0341434	0.0399523	0.0470857	0.0140635
		Time (h)	A	B	C	D	E	N	O	P	R	S	Mean	SD
	12.5 wk	0.0333333	9.53416	11.713	11.344	15.2771	12.7981	11.6889	10.524	12.9551	14.8684	14.0948	12.4798	1.77401
		0.25	4.77615	5.31628	5.00861	4.60405	5.66511	4.20376	4.60238	5.00047	5.31598	4.61296	4.91058	0.413659
		0.5	4.31648	4.45084	4.50117	4.11073	4.42074	3.74681	3.73469	4.22657	4.27669	3.87202	4.16567	0.273525
		1	4.11175	4.15195	4.10518	3.84819	4.3278	3.39368	3.73469	3.97766	3.87137	3.37792	3.89002	0.299704
		2	3.32206	3.78216	2.87883	3.3483	3.86192	2.92548	3.04866	3.12616	3.34735	2.62201	3.22629	0.37009
		4	2.67407	2.9337	2.35343	2.40262	3.06688	1.86155	2.10348	2.21477	2.63004	1.63477	2.38753	0.43081
		6	1.82903	2.12262	1.76022	1.63407	2.03229	1.37055	1.52962	1.66103	1.68912	1.24029	1.68689	0.257382
		8	1.30211	1.56691	1.38583	1.19185	1.57503	1.06172	1.11365	1.2271	1.15434	0.878607	1.24572	0.207868
		12	0.845014	1.08537	0.854283	0.619074	1.02039	0.547371	0.702524	0.721952	0.614883	0.449846	0.74607	0.193628
		16	0.475134	0.658351	0.540688	0.385298	0.617335	0.301684	0.49099	0.508016	0.274357	0.339287	0.459114	0.124006
		24	0.149005	0.272153	0.171401	0.151225	0.133953	0.135253	0.129069	0.161165	0.0988201	0.173587	0.157563	0.0436158
		32	0.0535107	0.0893624	0.103102	0.0756061	0.0599177	0.05154	0.0658858	0.0977014	0.052719	0.063089	0.0712434	0.0182526
		Time (h)	A	B	C	D	E	N	O	P	R	S	Mean	SD
	16.5 wk	0.0333333	10.1627	13.8126	8.60214	9.4587	14.6917	9.64256	10.8179	9.21017	8.97083	8.88963	10.4259	2.01794
		0.25	4.41584	5.38459	5.06738	4.83258	5.48421	3.74456	4.36967	4.46096	4.84729	4.48637	4.70935	0.496238
		0.5	4.04414	4.52481	4.15329	4.46593	4.20575	3.29856	3.53654	3.8462	4.10485	3.49251	3.96726	0.393521
		1	3.62073	3.96636	3.59047	3.70132	3.54313	2.73754	3.53654	3.47503	3.53427	3.13585	3.48413	0.315786
		2	3.17464	3.04311	2.87978	3.0859	2.94479	2.6235	2.83317	2.79057	2.9252	2.8707	2.91714	0.149777
		4	2.36908	2.61858	2.23045	2.35473	2.30597	2.04667	2.11467	2.14843	2.19528	2.10984	2.24937	0.16035
		6	1.51022	1.92491	1.74534	1.95391	1.73825	1.68314	1.57939	1.61301	1.5866	1.81118	1.71459	0.141451
		8	1.17864	1.52855	1.4449	1.49218	1.49164	1.03826	1.21055	1.14169	1.18373	1.19564	1.29058	0.169326
		12	0.642705	0.954368	0.79856	0.79285	1.00238	0.655661	0.698935	0.627538	0.60808	0.647925	0.742901	0.133316
		16	0.409299	0.615571	0.551518	0.462883	0.64848	0.409984	0.415435	0.366253	0.381309	0.381718	0.464245	0.0980295
		24	0.184134	0.252136	0.284873	0.279761	0.337781	0.210097	0.222662	0.193518	0.19931	0.171341	0.233561	0.0507292
		32	0.0930026	0.150696	0.133093	0.104397	0.183996	0.0776413	0.0986954	0.101527	0.0823831	0.0668325	0.109226	0.0344266
			Ciprofloxacin as metabolite			ND - not detectable
			Concentration (μg/ml)
		Time (h)	A	B	C	D	E	N	O	P	R	S	Mean	SD
	5 wk	0.0333333	ND	ND	0.0357735	0.0199402	ND	ND	ND	ND	ND	ND	0.0278569	0.00791662
		0.25	0.0957488	0.116518	0.123285	0.0201042	0.13953	0.0833997	0.10592	0.0599565	0.0538078	0.0907145	0.0888985	0.034177
		0.5	0.106253	0.125673	0.150821	0.0381197	0.162655	0.124048	0.136505	0.0687278	0.0529554	0.105873	0.107163	0.0395718
		1	0.0970085	0.136308	0.189371	0.0746003	0.201997	0.130703	0.15978	0.0719825	0.100891	0.127101	0.128974	0.0424316
		2	0.111788	0.154844	0.192687	0.118021	0.199304	0.137751	0.231111	0.0804494	0.136894	0.130581	0.149343	0.0434399
		4	0.129682	0.146789	0.206441	0.133714	0.179102	0.133714	0.200096	0.0522389	0.0864858	0.116743	0.1385	0.0456843
		6	0.0998089	0.120667	0.157728	0.137751	0.106271	0.118021	0.144663	0.0533816	0.0673089	0.120751	0.112635	0.0310158
		8	0.0598348	0.0764969	0.0867246	0.130703	0.0936086	0.0746003	0.0903305	0.0521406	0.0450037	0.0944235	0.0803866	0.0235869
		12	0.0353614	0.0377825	0.0534706	0.124048	0.046727	0.0381197	0.0599472	0.0192565	0.0335491	0.0523888	0.0500651	0.0270758
		16	0.0194766	0.0164467	0.0251993	0.0833997	0.0254849	0.0201042	0.0374734	ND	ND	0.0399414	0.0334408	0.0204551
		24	0.0185822	0.0144892	0.0176643	ND	0.01337	0.0199402	0.00958143	ND	ND	0.0244547	0.0168689	0.00449694
	9 wk	Time (h)	A	B	C	D	E	N	O	P	R	S	Mean	SD
		0.0333333	ND	0.0436128	ND	ND	ND	ND	ND	ND	ND	ND	0.0436128	0
		0.25	0.0535736	0.0746518	0.0410044	0.101233	0.0391265	0.0601111	0.0766234	0.0612725	0.0650985	0.0778597	0.0650554	0.0176635
		0.5	0.0522764	0.0619609	0.0560696	0.0980809	0.0657166	0.0698096	0.0869026	0.0959548	0.0790023	0.0765438	0.0742318	0.0151125
		1	0.0596709	0.0598582	0.0566363	0.100792	0.061605	0.0868651	0.0869353	0.102146	0.0722635	0.0852822	0.0772055	0.0165253
		2	0.0773773	0.0871976	0.0958518	0.106838	0.0791288	0.109713	0.085301	0.0891223	0.0774382	0.100193	0.0908162	0.0112678
		4	0.0770402	0.0783982	0.0649112	0.0894829	0.0588795	0.0895391	0.080159	0.0855773	0.0604576	0.0882747	0.077272	0.0112831
		6	0.0681986	0.0676601	0.0580459	0.0714065	0.0376467	0.0712941	0.0575635	0.0550019	0.0478744	0.0604998	0.0595191	0.0103099
		8	0.0284118	0.0389345	0.0434817	0.046048	0.0310437	0.0479493	0.0534425	0.0420159	0.0272972	0.0363542	0.0394979	0.008273
		12	0.0221881	0.0289925	0.0331838	0.0237054	ND	0.0268851	ND	ND	0.0224784	0.0284399	0.0265533	0.00372928
		16	ND	ND	ND	ND	ND	ND	ND	ND	ND	ND
		24	ND	ND	ND	ND	ND	ND	ND	ND	ND	ND
	12.5 wk	Time (h)	A	B	C	D	E	N	O	P	R	S	Mean	SD
		0.0333333	0.0220289	ND	ND	ND	ND	ND	ND	ND	ND	ND	0.0220289	0
		0.25	0.047275	0.0478884	0.0392249	0.0537328	0.0399367	0.0313246	0.0399367	0.0313246	0.0509933	0.0465163	0.0428153	0.00734118
		0.5	0.042709	0.0497289	0.0440671	0.046816	0.0399367	0.0356283	0.0399367	0.0356283	0.0582472	0.044231	0.0436929	0.00646302
		1	0.0414446	0.0662224	0.0450739	0.0590012	0.0438236	0.0472234	0.0438236	0.0472234	0.0523373	0.0431773	0.0489351	0.00757651
		2	0.0513773	0.078047	0.0521781	0.0590153	0.0485066	0.0490545	0.0485066	0.0490545	0.0464882	0.0317602	0.0513988	0.010983
		4	0.0575401	0.0578726	0.0476683	0.051307	0.0301492	0.0279716	0.0301492	0.0279716	0.044985	0.0254756	0.040109	0.0123809
		6	0.0391874	0.0553719	0.0401381	0.0386348	0.0257378	0.0235462	0.0257378	0.0235462	0.0280746	0.0236632	0.0323638	0.0100653
		8	0.0259954	0.0410419	0.0279435	0.0242392	0.0258408	0.0225908	0.0258408	0.0225908	0.0214903	0.0234197	0.0260993	0.00532285
		12	0.0228718	0.0157911	0.0140631	0.0271849	ND	ND	ND	ND	ND	0.0162219	0.0192266	0.00498225
		16	ND	ND	ND	ND	ND	ND	ND	ND	ND	ND
		24	ND	ND	ND	ND	ND	ND	ND	ND	ND	ND
	16.5 wk	Time (h)	A	B	C	D	E	N	O	P	R	S	Mean	SD
		0.0333333	ND	ND	ND	ND	ND	ND	ND	ND	ND	ND
		0.25	0.0423625	0.0538078	ND	ND	0.0503095	ND	0.0508294	0.0352771	0.0383398	ND	0.0451543	0.00689754
		0.5	0.0333664	0.038986	ND	0.0580037	0.0459263	ND	0.0514803	0.0347339	0.0477292	ND	0.044318	0.00839254
		1	0.0410981	0.0486892	0.061132	0.0515131	0.0783327	0.0444136	0.0492371	0.047584	0.0485253	0.0385739	0.0509099	0.0108258
		2	0.0557606	0.0489234	0.0503517	0.063525	0.0608978	0.0503798	0.0717718	0.0542058	0.0506842	0.0550768	0.0561577	0.00689253
		4	0.049668	0.0513539	0.0391968	0.0593009	0.0457062	0.065239	0.056079	0.0413229	0.0529086	0.0476543	0.0508429	0.0075824
		6	0.0404752	0.04432	0.0441046	0.0496914	0.0412105	0.0621669	0.0333055	0.0475794	0.0233588	0.0476168	0.0433829	0.00972246
		8	0.0303412	0.0327436	0.0317367	0.0366118	0.0387144	0.0194298	0.0319381	0.0252133	ND	0.0295685	0.0306997	0.00542109
		12	ND	ND	ND	ND	ND	ND	ND	ND	ND	ND
		16	ND	ND	ND	ND	ND	ND	ND	ND	ND	ND
		24	ND	ND	ND	ND	ND	ND	ND	ND	ND	ND

## Sheet: Enrofloxacin PO
			Enrofloxacin
			Concentration (μg/ml)
		Time (h)	H	I	K	L	M	T	V	X	Y	Z	Mean	SD
	5 wk	0.116667	0.54657	0.300838	0.184643	0.322114	0.0407398	1.29576	0.470349	0.730893	0.0384678	0.167813	0.409819	0.362396
		0.25	0.932027	0.393551	0.33224	0.726483	0.165752	1.81096	0.904119	1.26406	0.129328	0.249757	0.690827	0.518721
		0.5	1.21918	0.994636	0.659826	1.5643	0.658811	2.32298	1.88517	2.05994	0.316344	0.871262	1.25525	0.639404
		1	1.45361	1.63915	1.00519	3.33007	1.65556	2.51399	2.89153	3.15524	0.615055	2.49301	2.07524	0.883414
		2	3.09315	1.6626	1.362	3.65534	3.80017	2.49694	3.95395	4.19135	1.09776	4.73659	3.00499	1.21517
		4	3.62715	1.34104	1.38983	3.72402	4.35964	2.38425	3.87886	3.85723	1.4609	4.68579	3.07087	1.23117
		6	2.94682	0.980253	0.917713	2.75853	3.04943	1.81116	2.67349	2.91318	1.77642	3.34628	2.31733	0.834446
		8	1.81031	0.550353	0.647221	1.92959	1.84985	1.90106	2.02724	1.69175	1.66253	2.42463	1.64945	0.562663
		12	0.711078	0.15773	0.237183	0.75477	0.785759	1.31559	0.944105	0.662258	1.15644	1.00108	0.7726	0.347128
		16	0.346124	0.0844742	0.135074	0.219598	0.228393	0.578162	0.485779	0.275802	0.579616	0.448766	0.338179	0.168993
		24	0.0936395	0.0388414	0.0492058	0.0654598	0.0410323	0.120554	0.104302	0.0692421	0.153058	0.106565	0.08419	0.0357447
		Time (h)	H	I	K	L	M	T	V	X	Y	Z	Mean	SD
	9 wk	0.116667	0.0149956	0.0530933	0.172757	0.0529772	0.0185756	0.0545004	0.0603351	0.0219964	0.0534075	0.0240531	0.0526691	0.0433882
		0.25	0.038541	0.125283	0.358155	0.0903865	0.0216952	0.0950121	0.0705028	0.633966	0.220415	0.0342854	0.168824	0.182962
		0.5	0.337979	0.569857	0.788754	0.321813	0.0875251	0.210119	0.222773	0.0896292	0.921614	0.14249	0.369255	0.279341
		1	0.742352	0.37118	1.59437	0.55808	0.226194	0.556166	1.17552	2.15157	2.15771	0.92874	1.04619	0.669856
		2	1.56296	2.16227	3.75323	1.74082	0.632512	0.776022	1.98731	3.063	3.20547	2.29024	2.11738	0.962092
		4	2.99414	2.86774	3.82749	3.32411	0.882738	1.63934	2.94599	4.17266	3.77689	3.46691	2.9898	0.966441
		6	2.86288	1.77562	2.8843	2.5277	2.31632	0.87914	2.22372	2.62432	2.50479	2.8636	2.34624	0.587654
		8	1.94845	1.70837	1.75323	1.78252	1.78794	0.956567	1.6739	1.97679	1.71666	2.07482	1.73792	0.289059
		12	0.991179	0.688109	0.76165	0.83597	1.33741	0.281534	0.759963	0.995318	0.877772	1.19986	0.872876	0.276048
		16	0.459691	0.331413	0.414205	0.357157	0.652262	0.08589	0.306981	0.43991	0.437049	0.588743	0.40733	0.148091
		24	0.132576	0.109513	0.126552	0.135838	0.273608	0.261134	0.135489	0.249839	0.171543	0.138019	0.173411	0.0596891
		32	0.0128355	0.0335066	0.0429084	0.0406752	0.139586	0.0121428	0.0215015	0.0258173	0.0422156	0.057194	0.0428383	0.0349938
		Time (h)	H	I	K	L	M	T	V	X	Y	Z	Mean	SD
	12.5 wk	0.116667	0.173837	0.0378826	0.285071	0.118708	0.0306667	0.104345	0.0360582	0.0209249	0.0414755	0.143458	0.0992427	0.0802415
		0.25	0.269159	0.216788	0.871795	0.436752	0.0512947	0.145605	0.0785664	0.0352191	0.115524	0.576695	0.27974	0.257846
		0.5	1.32876	1.07415	2.05348	1.05152	0.0978305	0.147081	0.237606	0.251594	0.469557	1.25561	0.796719	0.619861
		1	2.17961	2.61341	2.61864	2.65331	0.330126	0.583257	1.11889	1.50909	1.12653	2.53945	1.72723	0.856794
		2	2.85618	2.87503	2.74008	2.75107	0.812773	2.09206	2.61212	2.70269	2.62952	3.13314	2.52046	0.621968
		4	2.39745	2.60351	2.35599	2.67982	1.13193	2.20222	2.41666	2.42091	2.23527	2.88914	2.33329	0.446249
		6	1.73638	1.78712	1.57298	1.7133	1.36125	1.84704	1.72582	1.81158	1.86373	2.03614	1.74553	0.171399
		8	1.24356	1.40004	1.20351	1.30452	1.21126	1.54838	1.24431	1.26367	1.32094	1.43101	1.31712	0.105443
		12	0.806637	0.792265	0.745148	0.775626	0.624676	2.03581	0.544901	0.760785	0.697137	0.761448	0.854444	0.401338
		16	0.30094	0.461678	0.325608	0.356765	0.415156	2.56078	0.324653	0.51802	0.403344	0.402509	0.606946	0.654339
		24	0.0890225	0.162933	0.170326	0.163579	0.346727	0.132826	0.156345	0.139078	0.161036	0.210747	0.173262	0.0648381
		32	0.0444015	0.056669	0.0536441	0.0594874	0.258036	0.0514109	0.0622155	0.073545	0.0596983	0.0701328	0.078924	0.0602469
		Time (h)	H	I	K	L	M	T	V	X	Y	Z	Mean	SD
	16.5 wk	0.116667	0.382613	0.0873357	0.139237	0.0732395	0.315798	0.141367	0.0295393	0.0908039	0.0364283	0.0157055	0.131207	0.117057
		0.25	0.534703	0.237816	0.589001	0.642331	0.579982	0.254925	0.283263	0.159934	0.0940138	0.0331279	0.34091	0.213752
		0.5	0.547525	0.468279	0.855784	0.737631	0.774206	0.603024	1.54262	0.291211	0.464583	0.567951	0.685281	0.326396
		1	0.688522	0.924841	2.30101	1.46914	1.72023	1.60373	2.8861	1.50447	1.48201	2.11529	1.66953	0.608598
		2	1.02584	1.58977	2.55268	2.50412	2.38658	2.31149	3.15191	2.32805	3.35624	2.13799	2.33447	0.640126
		4	2.04636	2.11681	2.44762	2.31253	2.32763	2.40009	2.408	1.97503	2.83009	2.60631	2.34705	0.245069
		6	1.859	1.67379	1.95328	1.84632	1.99366	1.9046	1.63869	1.61435	1.91042	2.03704	1.84311	0.142751
		8	1.60849	1.60691	1.57082	1.48807	1.67182	1.40553	1.15788	1.1965	1.58771	2.03704	1.53308	0.236883
		12	1.04586	0.944824	0.89544	0.884175	1.13363	0.933254	0.63132	0.621914	0.938658	0.926804	0.895588	0.151916
		16	0.74332	0.710441	0.563274	0.550529	0.680967	0.617082	0.412897	0.39664	0.564935	0.421576	0.566166	0.118896
		24	0.309593	0.341899	0.301361	0.268203	0.304034	0.295677	0.194624	0.194581	0.302157	0.267696	0.277983	0.0461662
		32	0.161074	0.158686	0.143067	0.135911	0.148648	0.122951	0.0722412	0.0750209	0.0992289	0.104268	0.12211	0.0312039
			Ciprofloxacin as metabolite			ND - not detectable
			Concentration (μg/ml)
	5 wk	Time (h)	H	I	K	L	M	T	V	X	Y	Z	Mean	SD
		0.116667	ND	ND	ND	ND	ND	ND	ND	ND	ND	ND
		0.25	ND	ND	ND	ND	ND	ND	ND	0.0406626	ND	ND
		0.5	0.0339565	0.0175238	0.0320411	0.00485628	ND	0.0439407	ND	0.0783608	ND	0.0192518	0.0328473	0.0220375
		1	0.0426856	0.0836338	0.0396698	0.129115	0.0537	0.06611	0.0781453	0.137615	0.025129	0.0238974	0.0679701	0.0378986
		2	0.0972707	0.169408	0.121501	0.171951	0.19138	0.0781828	0.125982	0.169183	0.0403956	0.0429666	0.120822	0.0521744
		4	0.135147	0.169469	0.152179	0.215203	0.173267	0.0499724	0.12889	0.168368	0.0684609	0.174016	0.143497	0.047946
		6	0.116607	0.144124	0.117412	0.148643	0.16288	0.0750218	0.106904	0.142944	0.0717671	0.117731	0.120403	0.0288274
		8	0.0848139	0.0871461	0.10637	0.0980341	0.111217	0.0865467	0.0772415	0.124048	0.0861627	0.0836713	0.0945251	0.0141482
		12	0.0377076	0.0406017	0.0484879	0.0494291	0.0549598	0.0793067	0.0624058	0.0708773	0.0675055	0.0114453	0.0522727	0.0185918
		16	0.029339	0.0385505	0.0327998	ND	ND	0.0391218	0.0335772	0.028557	0.05215	0.0107381	0.0331042	0.0109774
		24	ND	ND	0.02903	ND	ND	ND	ND	ND	0.0413791	ND	0.0352045	0.00617455
	9 wk	Time (h)	H	I	K	L	M	T	V	X	Y	Z	Mean	SD
		0.116667	ND	ND	ND	ND	ND	ND	ND	ND	ND	ND
		0.25	ND	ND	ND	ND	ND	ND	ND	ND	ND	ND
		0.5	ND	ND	0.0213311	ND	ND	ND	ND	ND	ND	ND
		1	0.0201838	0.0629162	0.04853	0.0176737	ND	ND	0.0247216	0	0.0488157	0.0229327	0.0307217	0.019374
		2	0.0656277	0.0904429	0.092007	0.0747736	0.0248855	ND	0.054557	0.0664425	0.0939224	0.0639839	0.069627	0.02065
		4	0.102637	0.100975	0.118335	0.0996497	0.0407187	ND	0.0803417	0.127659	0.121482	0.131738	0.102615	0.0267023
		6	0.0842801	0.051101	0.0969055	0.0929483	0.064396	ND	0.0575354	0.0718888	0.0732703	0.0864296	0.0754172	0.0149758
		8	0.0623777	0.0564958	0.0582847	0.0696082	0.0452144	0.0443012	0.0471298	0.0564818	0.0524122	0.0594911	0.0551797	0.0076273
		12	0.0255552	0.0230076	0.0194766	0.0264168	0.0388596	0.0166153	0.0201838	0.0283556	ND	0.0342187	0.0258544	0.00676639
		16	ND	ND	ND	ND	ND	0.0372252	ND	ND	ND	ND
		24	ND	ND	ND	ND	ND	ND	ND	ND	ND	ND
	12.5 wk	Time (h)	H	I	K	L	M	T	V	X	Y	Z	Mean	SD
		0.116667	ND	ND	ND	ND	ND	ND	ND	ND	ND	ND
		0.25	ND	ND	ND	ND	ND	ND	ND	ND	ND	ND
		0.5	0.0256207	ND	0.0552782	0.0346496	ND	ND	ND	ND	ND	0.0295919	0.0362851	0.011423
		1	0.0633986	0.0682127	0.0513679	0.073837	ND	ND	0.0248621	0.0319006	0.0212374	0.0656698	0.0500608	0.0197281
		2	0.0797048	0.0878485	0.0488859	0.0842005	ND	0.0295685	0.0509324	0.0455001	0.0520142	0.0844721	0.0625697	0.0202616
		4	0.0693928	0.087797	0.044601	0.0732844	0.0425404	0.0349633	0.0371316	0.0470783	0.0443059	0.0640401	0.0545135	0.0169048
		6	0.0422314	0.044334	0.0341906	0.0395714	0.0426435	0.0333055	0.0332306	0.0410466	0.0454767	0.0292688	0.0385299	0.00529112
		8	0.0389814	0.0279388	0.0263232	0.0414821	0.0364244	0.0245202	0.0162641	0.0242908	0.0300134	0.0305154	0.0296754	0.00722533
		12	0.0207223	0.0212702	0.0235227	0.0304114	0.016634	0.042976	ND	ND	ND	ND	0.0259228	0.00867651
		16	ND	ND	ND	ND	ND	0.0525152	ND	ND	ND	ND
		24	ND	ND	ND	ND	ND	ND	ND	ND	ND	ND
	16.5 wk	Time (h)	H	I	K	L	M	T	V	X	Y	Z	Mean	SD
		0.116667	ND	ND	ND	ND	ND	ND	ND	ND	ND	ND
		0.25	ND	ND	0.0234712	ND	0.0265854	0.023888	ND	ND	ND	0.0176268	0.0228929	0.00326691
		0.5	0.021125	0.0380588	0.0782109	0.0379043	0.0482959	0.0475278	0.0327155	0.0355393	0.0416553	0.0395012	0.0420534	0.0140846
		1	0.0419925	0.0565052	0.0698002	0.0793723	0.073261	0.0720715	0.0805758	0.0446806	0.0686997	0.0492699	0.0636229	0.0135905
		2	0.0700437	0.0674962	0.0564677	0.0673932	0.0796158	0.068194	0.0514147	0.0529742	0.0722541	0.0423859	0.0628239	0.0108622
		4	0.0596802	0.0473686	0.0427512	0.0576197	0.0579382	0.0517847	0.0380916	0.0461698	0.0453081	0.0383819	0.0485094	0.00754117
		6	0.0463665	0.0412667	0.0295591	0.0322706	0.0391218	0.02999	0.0258502	0.0233729	0.0339284	0.0207083	0.0322434	0.00771968
		8	0.0215465	0.0236726	0.0206333	0.0273862	0.0303459	0.0188397	0.0195	0.0128642	0.0230263	0.0191348	0.021695	0.00459966
		12	0.0176503	ND	0.0167418	0.016133	0.0233963	ND	ND	ND	ND	ND	0.0184803	0.00288914
		16	ND	ND	ND	ND	ND	ND	ND	ND	ND	ND
		24	ND	ND	ND	ND	ND	ND	ND	ND	ND	ND
