# Supplementary material for: Allometric Optimization of Enrofloxacin Dosage in Growing Male Turkeys: Empirical Evidence for Improved Internal Exposure
Source: Antibiotics (Basel). 2020 Dec 18;9(12):925. doi: 10.3390/antibiotics9120925 (PMC7766516; doi:10.3390/antibiotics9120925)
Supplement: Supplementary file 1 [file antibiotics-09-00925-s001.zip › Spreadsheet S2. Individual pharmacokinetic parameters for enrofloxacin and ciprofloxacin.xlsx]

## Sheet: Enrofloxacin IV
		PK parameter of turkeys treated IV with enrofloxacin at the dose Dose=30×BW^0.59
	5 wk		A	B	C	D	E	N	O	P	R	S	M	SD
	AUC(0-inf)	mg*h/l	45.64	43.85	45.25	41.93	46.34	40.67	40.65	40.4	40.37	40.69	42.579	2.30753
	AUC(0-t)	mg*h/l	45.37	43.59	44.98	41.76	46.02	40.5	40.27	40.09	40.17	40.44	42.319	2.29433
	AUMC(0-inf)	mg*h*h/l	208.16	198.99	204.76	176.61	214.5	173.67	195.99	181.15	176.25	179.8	190.988	14.3952
	MRT(0-inf)	h	4.56	4.54	4.52	4.21	4.63	4.27	4.82	4.48	4.37	4.42	4.482	0.168036
	t1/2kel	h	3.26	3.27	3.29	3.07	3.39	3.04	3.62	3.46	3.19	3.33	3.292	0.164791
	Cmax	μg/ml	18.78	18.97	19.82	19.5	17.94	17.27	18.95	20.06	15.51	18.84	18.564	1.28526
	Vss rel	l/kg	2.32934	2.46835	2.41176	2.44737	2.46853	2.4908	2.77987	2.66887	2.67586	2.6	2.53408	0.133386
	Clrel	l/kg/h	0.526946	0.561392	0.55098	0.594737	0.553147	0.596319	0.60566	0.621192	0.630345	0.609677	0.58504	0.032748
	9 wk		A	B	C	D	E	N	O	P	R	S	M	SD
	AUC(0-inf)	mg*h/l	33.19	37.86	35.95	31.03	36.24	39.72	38.66	36.47	32.43	33.35	35.49	2.72797
	AUC(0-t)	mg*h/l	32.95	37.6	35.62	30.88	35.82	39.48	38.31	36.33	32.25	33.17	35.241	2.68551
	AUMC(0-inf)	mg*h*h/l	192.93	242.1	216.25	164.53	229.34	236.31	226.43	190.81	168.22	177.26	204.418	27.6382
	MRT(0-inf)	h	5.81	6.4	6.02	5.3	6.33	5.95	5.86	5.23	5.19	5.31	5.74	0.432042
	t1/2kel	h	4.58	4.45	4.85	4.26	5.07	4.37	4.84	4	4.4	4.36	4.518	0.30377
	Cmax	μg/ml	12.54	11.07	11.3	14.65	16.03	12.91	16.74	12.22	17.32	14.19	13.897	2.12994
	Vss rel	l/kg	2.59208	2.53939	2.46414	2.71034	2.6477	2.14286	2.25926	2.35802	2.56429	2.42857	2.47067	0.168425
	Clrel	l/kg/h	0.465347	0.410101	0.432271	0.526437	0.446389	0.373214	0.40535	0.461728	0.511905	0.472689	0.450543	0.0451317
	12.5 wk		A	B	C	D	E	N	O	P	R	S	M	SD
	AUC(0-inf)	mg*h/l	32.91	39.57	33.24	30.89	38.02	26.09	29.29	31.76	30.1	25.18	31.705	4.34425
	AUC(0-t)	mg*h/l	32.54	38.8	32.5	30.38	37.64	25.72	28.82	31.09	29.84	24.62	31.195	4.29237
	AUMC(0-inf)	mg*h*h/l	225.02	312.26	255.11	207.29	259.36	171.74	207.59	234.5	174.89	178.86	222.662	42.2261
	MRT(0-inf)	h	6.84	7.89	7.67	6.71	6.82	6.58	7.09	7.38	5.81	7.1	6.989	0.560079
	t1/2kel	h	5.01	5.7	5.97	5.63	4.87	5.43	5.52	5.9	4.79	6.2	5.502	0.455429
	Cmax	μg/ml	9.53	11.71	11.34	15.28	12.8	11.69	10.52	12.96	14.87	14.09	12.479	1.77589
	Vss rel	l/kg	2.26711	2.1799	2.48546	2.50875	2.16048	2.66819	2.73031	2.75959	2.33252	3.02243	2.51147	0.268449
	Clrel	l/kg/h	0.35076	0.300503	0.359077	0.408401	0.332934	0.437214	0.416397	0.413043	0.422655	0.477064	0.391805	0.0511584
	16.5 wk		A	B	C	D	E	N	O	P	R	S	M	SD
	AUC(0-inf)	mg*h/l	30.11	37.24	33.68	34.01	37.57	27.62	29.92	28.81	29.2	28.57	31.673	3.48051
	AUC(0-t)	mg*h/l	29.46	36.02	32.43	33.09	35.67	26.95	29.08	28.04	28.59	28.07	30.74	3.13626
	AUMC(0-inf)	mg*h*h/l	222.18	317.28	301.44	278.6	368.47	220.57	240.44	223.17	217.02	208.32	259.749	51.3338
	MRT(0-inf)	h	7.38	8.52	8.95	8.19	9.81	7.99	8.04	7.75	7.43	7.29	8.135	0.747024
	t1/2kel	h	5.9	6.64	6.94	6.3	7.72	6.09	6.42	6.36	5.88	5.58	6.383	0.582204
	Cmax	μg/ml	10.16	13.81	8.6	9.46	14.69	9.64	10.82	9.21	8.97	8.89	10.425	2.01748
	Vss rel	l/kg	2.11844	1.98064	2.25991	2.18839	2.2844	2.49302	2.45056	2.60894	2.42804	2.3453	2.31576	0.179053
	Clrel	l/kg/h	0.318553	0.267333	0.294692	0.300473	0.284397	0.347674	0.3461	0.382114	0.361276	0.349217	0.325183	0.0355798
			PK parameters for ciprofloxacin as the metabolite
	5 wk		A	B	C	D	E	N	O	P	R	S	Mean	SD
	AUC(0-t)	mg*h/L	1.2753	1.4829	1.9451	1.8525	1.7912	1.4522	2.0076	0.6216	0.824	1.6589	1.49113	0.44395
	Cmax	μg/mL	0.1297	0.1548	0.2064	0.1378	0.202	0.1378	0.2311	0.0804	0.1369	0.1306	0.15475	0.0428503
	tmax	h	4	2	4	6	1	2	2	2	2	2	2.7	1.41774
	9 wk		A	B	C	D	E	N	O	P	R	S	Mean	SD
	AUC(0-t)	mg*h/L	0.6139	0.6887	0.6603	0.8053	0.4234	0.7902	0.5738	0.5848	0.5598	0.7259	0.64261	0.110198
	Cmax	μg/mL	0.0774	0.0872	0.0959	0.1068	0.0791	0.1097	0.0869	0.1021	0.079	0.1002	0.09243	0.0114567
	tmax	h	2	2	2	2	2	2	1	1	0.5	2	1.65	0.55
	12.5 wk		A	B	C	D	E	N	O	P	R	S	Mean	SD
	AUC(0-t)	mg*h/L	0.4551	0.5786	0.426	0.4707	0.2682	0.2558	0.2682	0.2558	0.3112	0.3092	0.35988	0.108154
	Cmax	μg/mL	0.0575	0.078	0.0522	0.059	0.0485	0.0491	0.0485	0.0491	0.0582	0.0465	0.05466	0.00891372
	tmax	h	4	2	2	2	2	2	2	2	0.5	0.25	1.875	0.956883
	16.5 wk		A	B	C	D	E	N	O	P	R	S	Mean	SD
	AUC(0-t)	mg*h/L	0.3482	0.3621	0.335	0.4175	0.3924	0.3942	0.3873	0.3419	0.2691	0.3413	0.3589	0.0399595
	Cmax	μg/mL	0.0558	0.0538	0.0611	0.0635	0.0783	0.0652	0.0718	0.0542	0.0529	0.0551	0.06117	0.00815525
	tmax	h	2	0.25	1	2	1	4	2	2	4	2	2.025	1.14264

## Sheet: Enrofloxacin PO
		PK parameter of turkeys treated orally with enrofloxacin at the dose Dose=30×BW^0.59
			H	I	K	L	M	T	V	X	Y	Z	Mean	SD
	AUC(0-inf)	mg*h/l	30.75	11.94	11.9	32.36	32.43	31.36	35.97	33.25	23.49	40.36	28.381	9.15075
	AUC(0-t)	mg*h/l	30.31	11.8	11.64	32.1	32.27	30.32	35.37	32.96	22.43	39.83	27.903	9.08652
	AUMC(0-inf)	mg*h*h/l	207.74	65.78	79.51	193.96	196.73	258.5	245.72	195.29	234.89	268.76	194.688	66.2101
	MRT(0-inf)	h	6.76	5.51	6.68	5.99	6.07	8.24	6.83	5.87	10	6.66	6.861	1.26613
	t1/2kel	h	3.64	3.72	4.23	3.22	2.86	4.68	3.82	3.35	4.53	3.57	3.762	0.546403
	Cmax	μg/ml	3.63	1.66	1.39	3.72	4.36	2.51	3.95	4.19	1.78	4.74	3.193	1.17706
	tmax	h	4	2	4	4	4	1	2	2	6	2	3.1	1.44568
			H	I	K	L	M	T	V	X	Y	Z	Mean	SD
	AUC(0-inf)	mg*h/l	24.65	27.59	25.45	26.54	22.87	41.34	22.96	25.61	24.32	29.32	27.065	5.11814
	AUC(0-t)	mg*h/l	24.41	27.17	25.03	26.1	18.93	41.19	22.51	25.1	23.89	28.77	26.31	5.56528
	AUMC(0-inf)	mg*h*h/l	179.85	224.24	200.58	211.68	421.24	464.76	191.89	223.47	208.69	240.04	256.644	95.0712
	MRT(0-inf)	h	7.3	8.13	7.88	7.98	18.42	11.24	8.36	8.72	8.58	8.19	9.48	3.14185
	t1/2kel	h	4.66	5.21	5.41	5.37	12.12	2.84	5.57	5.52	5.32	5.54	5.756	2.2605
	Cmax	μg/ml	2.86	2.88	2.74	2.75	1.36	2.56	2.61	2.7	2.63	3.13	2.622	0.448816
	tmax	h	2	2	2	2	6	16	2	2	2	2	3.8	4.23792
			H	I	K	L	M	T	V	X	Y	Z	Mean	SD
	AUC(0-inf)	mg*h/l	28.52	24.13	32.85	27.2	26.08	13.52	25.52	34.83	32.5	33.07	27.822	5.92625
	AUC(0-t)	mg*h/l	28.43	23.93	32.61	26.96	24.93	13.37	25.38	34.61	32.21	32.75	27.518	5.92508
	AUMC(0-inf)	mg*h*h/l	232.44	189.94	235.11	220.19	324.41	128.68	197.38	272.71	246.35	279.72	232.693	51.4463
	MRT(0-inf)	h	8.15	7.87	7.16	8.1	12.44	9.52	7.73	7.83	7.58	8.46	8.484	1.44659
	t1/2kel	h	3.47	4.41	4.36	4.39	6.29	4.85	4	4.16	4.54	4.46	4.493	0.692503
	Cmax	μg/ml	2.99	2.87	3.83	3.32	2.32	1.64	2.95	4.17	3.78	3.47	3.134	0.717038
	tmax	h	4	4	4	4	6	4	4	4	4	4	4.2	0.6
			H	I	K	L	M	T	V	X	Y	Z	Mean	SD
	AUC(0-inf)	mg*h/l	28.42	28.87	30.81	28.82	32.01	29.29	26.52	22.88	31.5	30.03	28.915	2.52288
	AUC(0-t)	mg*h/l	26.81	27.12	29.46	27.58	30.62	28.08	25.96	22.26	30.55	29.21	27.765	2.36417
	AUMC(0-inf)	mg*h*h/l	350.72	355.32	320.19	301.33	346.77	311.09	218.11	211.97	304.07	285.49	300.506	47.9921
	MRT(0-inf)	h	12.34	12.31	10.39	10.46	10.83	10.62	8.22	9.26	9.65	9.51	10.359	1.22632
	t1/2kel	h	7.2	7.53	6.97	6.88	6.81	6.76	5.76	5.97	6.24	5.95	6.607	0.562495
	Cmax	μg/ml	2.05	2.12	2.55	2.5	2.39	2.4	3.15	2.33	3.36	2.61	2.546	0.394137
	tmax	h	4	4	2	2	2	4	2	2	2	4	2.8	0.979796
			PK parameters for ciprofloxacin as the metabolite
	5 wk		H	I	K	L	M	T	V	X	Y	Z	Mean	SD
	AUC(0-t)	mg*h/L	1.1624	1.4537	1.5932	1.4778	1.4566	1.0939	1.2872	1.7319	1.3731	0.9938	1.36236	0.217728
	Cmax	μg/mL	0.1351	0.1695	0.1522	0.2152	0.1914	0.0865	0.1289	0.1692	0.0862	0.174	0.15082	0.0400723
	tmax	h	4	4	4	4	2	8	4	2	8	4	4.4	1.95959
	9 wk		H	I	K	L	M	T	V	X	Y	Z	Mean	SD
	AUC(0-t)	mg*h/L	0.7307	0.7182	0.8294	0.7767	0.4734	0.4067	0.5641	0.7581	0.6316	0.8022	0.66911	0.137368
	Cmax	μg/mL	0.1026	0.101	0.1183	0.0996	0.0644	0.0443	0.0803	0.1277	0.1215	0.1317	0.09914	0.0270699
	tmax	h	4	4	4	4	6	8	4	4	4	4	4.6	1.28062
	12.5 wk		H	I	K	L	M	T	V	X	Y	Z	Mean	SD
	AUC(0-t)	mg*h/L	0.5616	0.5906	0.4231	0.61	0.3554	0.5462	0.2582	0.3007	0.3088	0.4079	0.43625	0.124759
	Cmax	μg/mL	0.0797	0.0878	0.0553	0.0842	0.0426	0.0525	0.0509	0.0471	0.052	0.0845	0.06366	0.0170505
	tmax	h	2	2	0.5	2	6	16	2	4	2	2	3.85	4.28981
	16.5 wk		H	I	K	L	M	T	V	X	Y	Z	Mean	SD
	AUC(0-t)	mg*h/L	0.4592	0.3636	0.4123	0.4738	0.5311	0.3625	0.3013	0.2827	0.3622	0.2571	0.38058	0.0840236
	Cmax	μg/mL	0.07	0.0675	0.0782	0.0794	0.0796	0.0721	0.0806	0.053	0.0723	0.0493	0.0702	0.0104554
	tmax	h	2	2	0.5	1	2	1	1	2	2	1	1.45	0.567891
